# Supplementary material for: Encapsulated Essential Oils Improve the Growth Performance of Meat Ducks by Enhancing Intestinal Morphology, Barrier Function, Antioxidant Capacity and the Cecal Microbiota
Source: Antioxidants (Basel). 2023 Jan 22;12(2):253. doi: 10.3390/antiox12020253 (PMC9952412; doi:10.3390/antiox12020253)
Supplement: Supplementary file 1 [file antioxidants-12-00253-s001.zip]

Archive with 3 entries (3 files):
- figure S1. The rarefaction curves.pdf
- supplementary Table S2.pdf
- supplemetary Table S1.pdf
